# Supplementary material for: A systematic review of digital technology to evaluate motor function and disease progression in motor neuron disease
Source: J Neurol. 2022 Aug 9;269(12):6254–68. doi: 10.1007/s00415-022-11312-7 (PMC9363141; doi:10.1007/s00415-022-11312-7)
Supplement: Supplementary file 2 — Supplementary file2 (XLSX 22 KB) [file 415_2022_11312_MOESM2_ESM.xlsx]

## Sheet: Sheet1
Paper Details				Study Information							Areas Assessed						Type of Device						Devices Used
Paper Number	First Author	Title	Date	Total Number of Participants	Number of Participants with MND	Length of Follow-Up	Months of FollowUp	Frequency of Data Collection	ALSFRS Comparison	Participant Experience Data	Upper Limb	Lower Limb	Respiratory	Speech	Activity	Heart Rate	Accelerometer	Gait	Activity Monitor	Smartphone	Kinect Sensor	Other	Device 1	Device 2	Device 3	Device 4	Device 5
1	Andres PL	Fixed dynamometry is more sensitive than vital capacity or ALS rating scale	2017	100	100	15 months	15	Every 5 months	Yes	No	Yes	Yes										ATLIS (full-body muscle strength apparatus)	Accurate Test of Limb Isometric Strength (ATLIS)
2	Bakers JNE	Portable fixed dynamometry: towards remote muscle strength measurements in patients with motor neuron disease	2021	88	45	Single time-point	0	Not applicable	Yes	No	Yes											Portable fixed dynamometer
3	Berry J.D. Paganoni S. Carlson K. Burke K. Weber H. Staples P. Salinas J. Chan J. Green J.R. Connaghan K. Barback J. Onnela J.P.	Design and results of a smartphone-based digital phenotyping study to quantify ALS progression.	2019	23	22	6 months	6	Every 3 months	Yes	No		Yes	Yes	Yes	Yes					Yes			AirSmart	Bewie App
4	Beukenhorst	Smartphone data during the COVID-19 pandemic can quantify behavioral changes in people with ALS	2020	8	8	3 months	3	2 month long time periods of data	Yes	No					Yes					Yes			Bewie smartphone app
5	De Bie	Longitudinal evaluation of upper extremity reachable workspace in ALS by Kinect sensor	2016	10	10	12 months	12	Approximately every 3 months	Yes	No	Yes		Yes								Yes		Microsoft kinect	Puritan Bennett Renaissance II Spirometer
6	Esser	Assessment of spatio-temporal gait parameters using inertial measurement units in neurological populations	2011	72	7	Single time-point	0	Not applicable	No	No		Yes					Yes	Yes					MTx, Xsens
7	Garcia-Gancedo L	Objectively Monitoring Amyotrophic Lateral Sclerosis Patient Symptoms During Clinical Trials With Sensors: Observational Study	2019	25	25	12 months	0	Every 3 months	Yes	Yes	Yes			Yes		Yes							Mega Faros	Digital speech capture
8	Geronimo, AE Martin, Z Simmons	Inertial sensing of step kinematics in ambulatory patients with ALS and related motor neuron diseases	2021	30	30	Single time-point	0	Not applicable	Yes	No		Yes					Yes	Yes					MetaMotionR
9	Godkin, E Turner, Y Demnati, A Vert, A Roberts…	Feasibility of a continuous, multi-sensor remote health monitoring approach in persons living with neurodegenerative disease	2021	39	5	2 weeks	0.5	Daily	No	Yes	Yes	Yes				Yes	Yes						GENEActiv Originals	Bittium Faros
10	Kelly, M.; Lavrov, A.; Garcia-Gancedo, L.; Parr, J.; Hart, R.; Chiwera, T.; Shaw, C.; Al Chalabi, A.; Marsden, R.; Turner, M.; Talbot, K.	The use of biotelemetry to explore disease progression markers in amyotrophic lateral sclerosis	2020	25	25	12 months	12	Wear device 3 days a month	Yes	No				Yes	Yes	Yes	Yes		Yes				Mega Faros Sensor	Mega Faros HR monitor	Digital speech capture
11	Londral A	A Method to Detect Keystrokes using Accelerometry to Quantify Typing Rate and Monitor Neurodegenerative Progression	2013	6	3	6 months	6	Every 3 months	Yes	No	Yes						Yes						BioSignals Plux
12	Londral A. Pinto S. de Carvalho M.	Markers for upper limb dysfunction in Amyotrophic Lateral Sclerosis using analysis of typing activity.	2015	45	19	2-20 months	20	Every 4-6 months depending on progression		No	Yes						Yes						ND
13	Montero-Odasso M. Pieruccini-Faria F. Bartha R. Black S.E. Finger E. Freedman M. Greenberg B. Grimes D.A. Hegele R.A. Hudson C. Kleinstiver P.W. Lang A.E. Masellis M. McLaughlin P.M. Munoz D.P. Strother S. Swartz R.H. Symons S. Tartaglia M.C. Zinman L. Strong M.J. McIlroy W.	Motor Phenotype in Neurodegenerative Disorders: Gait and Balance Platform Study Design Protocol for the Ontario Neurodegenerative Research Initiative (ONDRI).	2017	500	40	36 months	36	Annually	Yes	No		Yes					Yes	Yes					GAIT Rite or PK Mas	GENEActiv
14	Oskarsson	Upper Extremity 3-D Reachable Workspace Assessment in ALS by Kinect Sensor	2015	27	10	Single time-point	0	Not applicable	Yes	No	Yes										Yes		Microsoft kinect
15	Rutkove	Improved ALS clinical trials through frequent at-home self-assessment: a proof of concept study	2020	113	113	9 months	9	Daily for 3 months, twice weekly for 6 months	Yes	Yes			Yes	Yes	Yes				Yes	Yes			Xiaomi (Mi Band)	Air Smart	Camry HDD	EIM (Skulpt Scanner)	ALS AT HOME app
16	Rutkove SB	ALS longitudinal studies with frequent data collection at home: study design and baseline data	2019	141	111	9 months	9	Daily data collection for 90 days, bi-weekly for 180 days, weekly ALS-FRS	Yes	Yes			Yes	Yes	Yes				Yes	Yes			Xiaomi (Mi Band)	Air Smart	Camry HDD	EIM (Skulpt Scanner)	ALS AT HOME app
17	Shefner JM	Reducing sample size requirements for future ALS clinical trials with a dedicated electrical impedance myography system	2018	106	46	8 months	8	Every 2 months	Yes	No	Yes	Yes	Yes									Electrical impedance myography	Myolex mView	NDD EasyOneVR Plus Diagnostic Spirometer	MicroFet2VR handheld dynamometer
18	Trevizan I.L. Silva T.D. Dawes H. Massetti T. Crocetta T.B. Favero F.M. Oliveira A.S.B. De Araujo L.V. Santos A.C.C. De Abreu L.C. Coe S. Monteiro C.B.D.M.	Efficacy of different interaction devices using non-immersive virtual tasks in individuals with Amyotrophic Lateral Sclerosis: A cross-sectional randomized trial.	2018	60	30	Single time-point	0	Not applicable	Yes	No	Yes										Yes		Leap Motion Control	Microsoft Kinect	Touchscreen laptop
19	van Eijk R.P.A. Bakers J.N.E. Bunte T.M. de Fockert A.J. Eijkemans M.J.C. van den Berg L.H.	Accelerometry for remote monitoring of physical activity in amyotrophic lateral sclerosis: a longitudinal cohort study.	2019	42	42	12 months	12	Wear sensor 7 days every 2-3 months, questionnaires daily	Yes	Yes					Yes		Yes						ActiGraph
20	Vieira	A machine-learning based objective measure for ALS disease severity	2022	584	584	ND	ND	ND	Yes	No	Yes	Yes		Yes			Yes						Actigraph GT3X devices
				Total	Total		Median
				2044	1275		6
				Mean	Mean		Mean
				102.2	27.5		7.81579
