# Supplementary material for: A systematic review of digital technology to evaluate motor function and disease progression in motor neuron disease
Source: J Neurol. 2022 Aug 9;269(12):6254–68. doi: 10.1007/s00415-022-11312-7 (PMC9363141; doi:10.1007/s00415-022-11312-7)
Supplement: Supplementary file 3 — Supplementary file3 (XLSX 30 KB) [file 415_2022_11312_MOESM3_ESM.xlsx]

## Sheet: Core Data
Paper Details		Domain 1					Domain 2							Domain 3					Domain 4
		A: Risk of Bias					B: Applicability		A: Risk of Bias				B: Applicability	A: Risk of Bias				B: Applicability	A: Risk of Bias
Paper Number	Author	Decribe the method of patient selection	Was a consecutive or random sample of patients enrolled?	Was a case-control design avoided?	Did the study avoid inappropriate exclusions?	Could the selection of patients have introduced bias?	Describe included patients (prior testing, presentation, intended use of index test and setting):	Is there concern that the included patients do not match the review question?	Describe the index test and how it was conducted and interpreted:	Were the index test results interpreted without knowledge of the results of the reference standard?	If a threshold was used, was it pre-specified?	Could the conduct or interpretation of the index test have introduced bias?	Is there concern that the index test, its conduct, or interpretation differ from the review question?	Describe the reference standard and how it was conducted and interpreted:	Is the reference standard likely to correctly classify the target condition?	Were the reference standard results interpreted without knowledge of the results of the index test?	Could the reference standard, its conduct, or its interpretation have introduced bias?	Is there concern that the target condition as defined by the reference standard does not match the review question?	Describe any patients who did not receive the index test(s) and/or reference standard or who were excluded from the 2x2 table:	Describe the time interval and any interventions between index test(s) and reference standard:	Was there an appropriate interval between index test(s) and reference standard?	Did all patients receive a reference standard?	Did patients receive the same reference standard?	Were all patients included in the analysis	Could the patient flow have introduced bias?
			Yes/No/Unclear	Yes/No/Unclear	Yes/No/Unclear	Risk		Concern		Yes/No/Unclear	Yes/No/Unclear	Yes/No/Unclear	Concern		Yes/No/Unclear	Yes/No/Unclear	Risk	Concern			Yes/No/Unclear	Yes/No/Unclear	Yes/No/Unclear	Yes/No/Unclear	Risk
1	Montero-Odasso (2017)	Up to 500 participants who have one of the following diseases: AD/MCI (120:60 AD; 60 MCI); ALS (40); FTD (50); PD (140); or VCI (150) are being enrolled into this longitudinal study from 13 recruitment centers throughout Ontario, Canada	Unclear	Yes	Yes	Low	Participant must have proficiency in English (score 7 out of 10 or higher on the two Language Experience and Proficiency Questionnaire (LEAP-Q) questions). Participant must have ≥8 years of education. Participant must have a minimum Montreal Cognitive Assessment (MoCA) score of of ≥18.	Low	Participants undertaken balance and gait assessments wearing bilateral inertial sensors. contact and foot-off times to determine step and stride timing data. Overall gait velocity is determined by timing the standardwalk distance. In two sites, gait performance will be additionally assessed using electronic walkway systems (GAITRite® or PKMas®), which automatically determines spatiotemporal gait …	Unclear	Yes	No	Low	All participants involved in the study will undergo established and standardized assessments including: neuroimaging, neuropsychology, genomics, ocular (eye movements and retinal imaging)	Yes	Unclear	Low	Low	All participants wore inertial sensors during assessments. Only 2/13 sites used the additional electronic walkway systems to evaluate gait performance.	None, both conducted simultaneously to evaulate dual tasking. Conducted during same research appointment for remaining neuropsychological testing.	Yes	Yes	Yes	Unclear	Unclear
2	Berry (2019)	No information on participant recruitment procedure. No infromation on number of participants (abstract)	Unclear	No	Unclear	Unclear	Healtby participants conducted physcial examination whilst wearing ActiGraph accelerometers. ALS affected patients did various exercises at home whilst wearing ActiGraph accelerometers.	Low	Using ActiGrpah accelerometers as part of the Precision Medicine Program (PMP) - dertermine changes in acceleration, velocity and distance travelled in both ALS and healthy patients.	Unclear	Unclear	No	Low	Accelerometer outputs compared to ALSFRS-R scores from same PMP participants. Accelerometer generated activity counts, which measures activity through an ActiGraph proprietary algorithm.	Yes	Unclear	Unclear	Low	No information shared relating to this topic.	All infromation taken at the same time.	Unclear	Unclear	Unclear	Unclear	Unclear
3	Garcia-Gancedo (2021)	A total of 20 ambALS and 18 ambulatory individuals with Parkinson Disease. No information on participant recruitment procedure. No infromation on number of participants (abstract) participated	Unclear	No	Unclear	Unclear	A total of 20 ambALS and 18 ambulatory individuals with Parkinson Disease.	Low	Used body-fixed Inertial Measurment Unit (IMU), an electronic device that measures velocity, acceleration, and change in position- provides an insight into TUG peformance in amALS patients (TUG evaluates mobility, balance and risk of fall). Participant conducted 2 consecuative TUG tests wearing chest-mounted IMU.	Unclear	Unclear	Unclear	Low	Participant conducted 2 consecuative TUG tests wearing chest-mounted IMU. Average of 2 consecuative trials were used for analysis. Independent t-tests used to compare performance of ALS vs PD.	Yes	Unclear	Low	Low	No information shared relating to this topic.	All data collected consecuatively.	Unclear	Unclear	Unclear	Yes	Unclear
4	Londral (2013)	A total of 25 patients enrolled in the study. 18 completed.	Yes	Yes	Yes	Low	ALS diagnosis required within 18 months and capabale of giving informed consent and were capable, and willing, to follow study protocol.	Low	Participants attended clinic every 12 weeks and wore sensors 3 days a month. Sensor included Mega Faros 180 accelerometer and 2-lead ECG sensor and Mega Fast Fix electrode disposable patch. Speech captured with a digital capture system wirh microphone attached to a ciomputer. Data on physical activity and heart rate also recorded	Unclear	Unclear	Unclear	Low	Participants completed the ALS-FRS-r, a questionnaire based assessment of physical function designed specifically for ALS.	Yes	Unclear	Low	Low	A total of 7 particioants did not complete the study	Data collected frequnetly, with clinical sessions every 12 weeks.	Yes	Unclear	Yes	No	Low
5	Van Eijk (2019)	Patients were recruited from the Treatment Research Initiative to Cure ALS (TRICALS) database. The TRICALS database is a web-based international patient registry for patients with motor neuron disease (MND). The database holds approximately 300–350 active Dutch patients at any given time. For this study, all active TRICALS patients were approached by e-mail and invited to participate.	Yes	Unclear	Yes	Low	Between the 7th of October 2016 and the 1st of November 2018, 42 Dutch patients participated in this prospective longitudinal cohort study	Low	The ActiGraph was worn on the right hip in the anterior axillary line using a belt clip during waking hours for 7 days. In addition , participants completed daily functioning assessments (revised ALS functional rating scale, ALSFRS-R), weight and mood (Hospital Anxiety and Depression Scale, HADS). All study materials were sent and returned by mail every 2–3 months for a maximum of seven measureme…	Unclear	Yes	No	Low	Participants completed the ALS-FRS-r, a questionnaire based assessment of physical function designed specifically for ALS.	Yes	Unclear	Low	Low	A total of 15 patients died during follow-up and were not included	ActiGraph worn during waking hours for 7 days and ALS-FRS was completed daily, both done for up to 3 month.	Yes	Yes	Yes	No	Low
6	Rutkove (2019)	Recruitment efforts were mostly web-based through the Centers for Disease Control (CDC) ALS patient registry (https://www.cdc.gov/als/), and the ALS Association and the Muscular Dystrophy Association websites. We also advertised through Facebook and Google Ads, in addition to maintaining a social media presence on Facebook®, Twitter®, and Reddit®. Some in-person recruitment was completed at ALS c…	Yes	Yes	Yes	Low	25 healthy controls contributed data and 75 pwALS contributed data	Low	Actigraph The Mi Band® (Xiaomi Corp, Beijing, China) was used for this purpose. It has a direct Bluetooth interface with the Mi Fit app, allowing data to be automatically uploaded to a smartphone. Activity data was populated to REDCap automatically whenever the ALS AT HOME app was opened.	Unclear	Unclear	No	Low	Participants also complete assessments with hand grip dynamometer, spirometer, speech app, ALS-FRS, Electrical impedance myography (EIM) tool The Skulpt Scanner and questionnaires on their experience of participating in the study	Yes	Unclear	Low	Low	87% of those enrolled, consented and sent the technology completed their first measurement	All data was collected daily, at the same point in time. Apart from the ALS-FRS which was done weekly.	Yes	Yes	Yes	No	Low
7	Kelly (2020)	A total of 5 patients were recruited for the Pilot Study Phase; these patients attended 2 clinical site visits and performed one remote home-monitoring period. These patients then progressed to the 48 week Core Study phase, with visits to clinic every 12 weeks.	Unclear	No	Unclear	Unclear	This study included patients diagnosed with ALS within 18 months of symptom onset, who were ambulant and therefore were expected to have a relatively high level of clinical function at baseline. Eligible patients were aged 18–80 years	Low	Physical activity and heart rate variability	Unclear	Yes	No	Low	ALS-FRS (physical function rating scale), speech and forced vital capacity	Yes	Unclear	Low	Low	Eighteen of the 25 patients completed the study. Of the 7 patients that did not complete, 5 had become too unwell to continue due to ALS progression and 2 withdrew due to adverse events	None described	Unclear	Yes	Yes	No	Low
8	Rutkove (2020)	Total of 131 participants enrolled. Most recruitmnet was web-based through the Centres for Disease Control (CDC) ALS patient registry, foundation websites and advertisment through social media. Also encourgaed at the ALS clinics in Bth Isreal Deaconess Medical Centre, Barrow Neurological Institute and ALS Clinics associated with Northeast ALS Clinical Trial Consortium.	Yes	Yes	Yes	Low	Total of 131 participants enrolled. ALS inclusion criteria included a diagnosis of ALS within 5 years and no known additional neurological disorder of relevance. All partiicpants completed prescreening questions online at the ALS-at home website.	Low	Digital hand grip strength, spirometry, electrical impedance myogroahy (EIM), apeech analysis, activity tracker, ALSFRS-R and patient reported expereince measures (PREMs) were used. Participants recorded outcome measures daily for 90 days and then twice weekly for 180 days. ALSFRS-R collected weekly throuhgout.	Unclear	Unclear	No	Low	ALSFRS-R collected weekly throuhgout.	Yes	Unclear	Low	Low	115 ALS patients enrolled, only 58 collected data until the 3-month point and only 17 completion to the 9-month point	Varied throuhgout the study. Participants recorded outcome measures daily for 90 days and then twice weekly for 180 days. ALSFRS-R collected weekly throuhgout.	Yes	Yes	Yes	No	Low
9	Die Bie (2017)	10 participants diagnosed with ALS	Unclear	Yes	Unclear	Unclear	10 participants diagnosed with ALS (aged 52-76 years)	Unclear	Tested using single depth sensor, Microsoft Kinestic, to measure reachable workspace RSA across 5 visits spanning 1 year. Changes in RSA, ALSFRS-R, ALSFRS-R upper extremity sub-scale and FVC were assed using a linear mixed model.	Unclear	Unclear	Unclear	Low	ALSFRS-R collected throuhgout the study.	Yes	Unclear	Unclear	Low	No information shared relating to this topic.	5 vists spannin across 1 year.	Unclear	Unclear	Unclear	Unclear	Low
10	Londral (2016)	19 ALS patients, 20 healthy patients and 6 patients with other neuromuscular disorders. No data presented in method of patient selected.	Unclear	No	Unclear	Low	19 ALS patients, 20 healthy patients and 6 patients with other neuromuscular disorders. No data presented in method of patient selected.	Low	Accelerometers placed on the posterior part of patients' index finger. Time and acceleration during keystrokes were the main outcomes of this study, testing the upper limb dysfunction - typing activities. Particioants performed the same 10-word typing task (2-6 assessments).	Unclear	Unclear	No	Low	Paticipants results compared to healthy subjects and individuals affected by neuromuscular disorders. Delay between tapping and pressing down each key increased with UL function.	Yes	Unclear	Low	Low	No information shared relating to this topic.	Follwed for 2-20 months	Unclear	Unclear	Unclear	Unclear	Low
11	Oskarsson (2016)	10 subjects with ALS and 17 healthy controls - recruited from the UC Davis ALS clinic. Healthy controls recruited using IRB approved advertsiing.	Yes	No	Yes	Low	Subjects diagnosed by El Escorial-Awaji criteria and had ALSFRS-R scores ranging from 18-43.	Low	Record arm motion using a kinetic sensor - kinestic system developed as an in-home gaming system (remote and portable). Follow a video to ensure participants maintain a similar speed (limit effect of velocity).	Unclear	Unclear	No	Low	Participants completed the ALS-FRS-r, a questionnaire based assessment of physical function designed specifically for ALS.	Yes	Unclear	Low	Low	All particpants. ALL ALS subjects able to perform testing, despite several individuals having marked impairment of arm function.	None described	Unclear	Yes	Yes	Yes	Low
12	Esser (2011)	Healthy controls, stroke survivors, people with Parkinon's disease, muscular dystrophy and motor neuron disease (n = 7)	Unclear	Yes	Unclear	Unclear	Participants were included who were able to walk 10 m independently.	Low	A commercially available IMU (MTx, Xsens, The Netherlands) was attached over the skin of the 4th lumbar vertebra. The time taken to walk 10 m from a standing start to a standing finish, as defined as the start and finish of forward movement of the CoM, was manually recorded with a stopwatch and also determined from IMU Z acceleration data.	Unclear	Yes	Unclear	Low	To determine functioning in daily living, the lower limb section of the Fugl- Meyer (FM) was conducted for stroke survivors and the Barthel Index (BI) for the remaining conditions. All participants were asked to perform a standard clinical 10 m walk test twice at self selected walking speed.	Yes	Unclear	Low	Low	All participants received the reference standard appropriate for their condition. No information available on the reference standard (if any) used for the typically developed adults condition.	None described, appears to be in the same visit time-point.	Unclear	Unclear	No	Yes	Low
13	Godkin (2021)	Thirty-nine participants with CVD, Alzheimer’s disease/amnestic mild cognitive impairment, frontotemporal dementia, Parkinson’s disease, or amyotrophic lateral sclerosis	Unclear	Yes	Unclear	Low	The ONDRI Remote Monitoring in Neurodegenerative Disease (ReMiNDD) study aimed to recruit 50 participants (minimum 5 per cohort from CVD, Alzheimer’s disease/ amnestic mild cognitive impairment (AD/MCI), frontotemporal dementia (FTD), Parkinson’s disease (PD), and amyotrophic lateral sclerosis (ALS)) from tertiary care clinics at Sunnybrook Health Sciences Centre in Toronto, Canada. The participa…	Low	Participants completed several established index tests: Pittsburgh Sleep Quality Index (PSQI), General Anxiety Disorder-7 (GAD-7), Quick Inventory of Depressive Symptomology-Self- Report (QIDS-SR), Montreal Cognitive Assessment (MoCA). However, in evaluation of physical impairment the relevant index test used was the modified Rankin Scale (mRS).	Unclear	Yes	No	Low	The Modified Rankin Scale measures the degree of disability and/or dependence after a stroke event. This can also be used to establish impact on functionality due to a degenerative condition.	Yes	Unclear	Low	Low	All participants wore the three sensors; wrist, ankle and chest. These sensors included accelerometers and ECG monitors.	Participants wore 5 devices (3 sensor types) continuously for 7 days. No information provided on the time elapsed between completing the reference standard assessment and wearing the devices.	Unclear	Yes	Yes	No	Low
14	Geronimo (2021)	30 indivduals with diagnosis of definite, probable, probable laboratory-supported possible ALS (ALS), primary lateral sclerosis (PLS) or progressive muscular atrophy (PMA).	Unclear	No	Unclear	Unclear	A single-session, prospective study, involving people with ALS attending an in-person clinical appointment. Participants were required to have an ALS-FRS(R) score of either 2 (walks with assistance), 3 (early ambulation difficulties) or 4 (normal walking).	Low	Subjects were fitted with IMU sensors (MetaMotionR, mbientlabs, San Francisco, CA) at the back of the waist and over the dorsum of the left foot. Each sensor transmitted data from accelerometer, gyroscope (BMI160, Bosch Sensortec, Reutlingen, Germany) and magnetometer (BMM150, Bosch Sensortec) modules at 50, 25, and 10 Hz, respectively.	Unclear	Yes	No	Low	ALS-FRS (physical function rating scale) - focusing on ambulation items	Yes	Yes	Low	Low	All participants wore the accelerometers and completed the reference standard	Reference standard (ALS-FRS) was completed as a condition of participation, ths completed prior to walking test whilst using the sensors	Yes	Yes	Yes	Yes	Low
15	Andres (2017)	Five Northeast ALS Consortium (NEALS) sites participated in this study and a convenience sample of 100 participants were selected from across the sites	Consecutive	Yes	Unclear	Unclear	In a single session Demographic information was collected during the initial visit. Data on three outcome measures ATLIS, ALSFRS-R, and VC were collected on participants during out-patient clinic visits over the study period. Demographic information was collected at the initial appointment. During follow-up visits, weight was collected along with any adverse events that occurred between visits an…	Low	Accurate Test of Limb Isometric Strength (ATLIS) was recently developed to easily and precisely measure both strong and weak muscle groups using a fixed, wireless load cell.	Unclear	Yes	No	Low	Full ALSFRS(R) score, and motor sub-score were calculated to compare with dynamometry measures	Yes	Unclear	Low	Low	All participants completed each assessment during their clinic appointment	Participants completed a series of movements to evaluate muscle strength using the Accurate Test of Limb Isometric Strength (ATLIS) apparatus. ATLIS testing protocol consisted of isometric strength measurement of 12 muscle groups (3 in each limb). First, left and right grip strength were measured using a wireless grip meter.	Unclear	Yes	Yes	Yes	Low
16	Bakers (2021)	Between 4th April 2018 and 8th March 2019, 88 Dutch participants were enrolled in this study: 45 patients with MND and 43 non-neurological controls	Unclear	Yes	Yes	Unclear	45 pwMND (91% with the ALS sub-type) and 43 controls who did not have a neurological condition.	Low	Test re-test reliability was assessed in two separate trials on the same day. Each trial consisted of six measurements per leg, three with the HHD (hand-held) and three with the PFD (portable-fixed). Participants were seated on a chair with back support, hips and knees were kept at 90 degrees. To rule out the influence of arm function, arms were placed in the lap.	Unclear	Unclear	No	Low	Full ALSFRS(R) score and particularly focused on item 8 considering walking loss. Also, hand-held dynamometry was used as a reference standard for muscle strength testing.	Yes	Unclear	Low	Low	All participants completed the index test. ALS-FRS was completed only by pwMND. Both groups completed the hand-held dynamometry.	Completed during the same appointment. Each participant underwent two appointments on the same day, with the full set of measurements repeated.	Unclear	Yes	Yes	Yes	Low
17	Beukenhorst (2020)	Participants in an ongoing study were selected if passive mobility data were available between February 13 and April 13, 2020. These participants had been recruited from the ALS Multidisciplinary Clinics at Massachusetts General Hospital (Boston, Massachusetts) and Washington University (St. Louis, Missouri)	Consecutive	No	Unclear	High	8 people with MND already enrolled in a prior study. 3 male and 5 female.	Low	Participants installed the Beiwe smartphone app on their personal smartphones. Beiwe is an open-source, end-to-end encrypted digital phenotyping platform that consists of Android and iOS smartphone applications. Location data from this app was used to calculate time spent at home and distance travelled.	Unclear	Unclear	Low	Low	Comparison with ALSFRS-R. Participant data pre and post implementation of the stay at home order allowed for comparison within datasets for each individual/	Yes	Unclear	Low	Low	All participants provided data on location and distance travelled in the pre and post stay at home order implemenentation.		Unclear	Yes	Yes	Yes	Low
18	Trevizan (2018)	Between February and December of 2014, a total of 60 individuals participated, all of whom regularly attended the Neuromuscular Disease Research Sector (SIDNM) of the Federal University of São Paulo.	Consecutive	Yes	Unclear	Unclear	A total of 60 individuals participated (convenience sample), 30 individuals with ALS (18 men and 12 women, mean age 59 years, range 44–74 years) and 30 healthy individuals who formed the control group, which were (equally) matched individually for age and gender with the ALS group	Low	Participants were divided into 3 groups - each using a different device system (motion tracking, finger motion control or touchscreen) to perform three task phases (acquisition, retention and transfer).	Unclear	Unclear	Low	Low	Participants with ALS completed the ALSFRS(R), the ALSAQ-40 to evaluate quality of life and the Fatigue Severity Scale to assess progress during the tasks.	Yes	Unclear	Low	Low	All participants were divided into one of the three testing group conditions.	No time interval - the reference standard and index test were explored in the same appointment.	Unclear	Yes	Yes	Yes	Low
19	Vieira (2022)	Using data from participants in the ALS-TDI (Therapy Development Institute) Precision Medicine Programme. The dataset used in this work is derived from 584 people living with ALS, who consented to participate in the research study and contributed voice recordings, accelerometer measurements or both over about four years (Sep’14 - Aug’19).	Unclear	No	Unclear	Unclear	542 participants with 5814 voice samples, and 350 participants with 13,009 accelerometer samples	Low	The accelerometer measurements, obtained from Actigraph GT3X devices (one for each limb), came from 5 limb-based exercises each about 45 s long with a short 15s break in between.The speech data consisted of audio recordings (collected via phone) of participants speaking a sentence, repeated five times.	Unclear	Unclear	Low	Low	Comparison with self-reported ALS-FRS(R) scores.	Yes	Unclear	Low	Low	From a total of 584 people with ALS this gave 542 participants with 5814 voice samples, and 350 participants with 13,009 accelerometer samples.	The average time between recording and ALSFRS-R assessment was 3.2 days for voice and 5.3 days for accelerometer samples.	Unclear	Yes	Yes	Yes	Low
20	Schefner (2018)	Subjects were recruited from six clinical sites (Myolex, Inc., Barrow Neurological Institute, University of Miami, Wake Forest University, Massachusetts General Hospital, and Upstate Medical Center), over 28 months.	Unclear	Yes	Yes	Unclear	Three groups of participants; ALS, ALS-minmics (diagnosis of multi-focal motor neuropathy, autoimmune motor neuropathy, cervical or lumbosacral radiculopathies with clinical weakness involving more than one extremity, Charcot- Marie-Tooth Disease, or any condition producing generalized or localized weakness without concomitant sensory symptoms) and healthy controls. All must be aged 35-80 without…	Low	EIM was performed using the Myolex mViewVR .EIM measurements were performed bilaterally on quadriceps, tibialis anterior, gastrocnemius, wrist extensor compartment, biceps, and deltoid,as well as the right thoracic paraspinal muscles at approximately T3-5.	Unclear	Unclear	Low	Low	Upright SVC was measured using the NDD EasyOneVR Plus Diagnostic Spirometer. HHD was performed using the MicroFet2VR handheld dynamometer. Shoulder flexion, elbow flexion, elbow extension, hip flexion, knee flexion, knee extension, wrist extension, first dorsal interosseous contraction, and ankle dorsiflexion were tested. ALS-FRS were completed at each visit.	Yes	Unclear	Low	Low	ALS-mimics and healthy controls did not complete the ALS-specific functional rating scale and only attended a single appointment for data collection.	ALS patients returned for follow-up visits approximately every 2 months for up to 8 months after the baseline visit for a maximum of five visits.	Unclear	No	No	Yes	Low
				Number of Unclear items	126
			.	.	.	.		.	.		.	.	.		.	.	.	.			.	.	.	.	.
